# Supplementary material for: Valorization of Olive Stones: Chemical Composition and Bioactivity
Source: Pharmaceuticals (Basel). 2026 Mar 10;19(3):447. doi: 10.3390/ph19030447 (PMC13028983; doi:10.3390/ph19030447)
Supplement: Supplementary file 1 [file pharmaceuticals-19-00447-s001.zip]

Archive with 1 entries (1 files):
- pharmaceuticals-4162865-supplementary.pdf
